# Supplementary material for: Efficient biallelic knock-in in mouse embryonic stem cells by in vivo-linearization of donor and transient inhibition of DNA polymerase θ/DNA-PK
Source: Sci Rep. 2021 Sep 13;11:18132. doi: 10.1038/s41598-021-97579-8 (PMC8438075; doi:10.1038/s41598-021-97579-8)
Supplement: Supplementary file 2 — Supplementary Information 2. [file 41598_2021_97579_MOESM2_ESM.xlsx]

## Sheet: Table S1
Supplementary Table 1. The number of reads containing indel mutations of the indicated size.
	indel_size (bp)	-15	-14	-13	-12	-11	-10	-9	-8	-7	-6	-5	-4	-3	-2	-1	0	1	2	3	4	5	6	7	8	9	10	11	12	13	14	15
Control shRNA + DMSO	Off-3	0	0	0	0	0	0	0	0	0	0	0	0	0	0	1	53168	0	0	0	0	0	0	0	0	0	0	0	0	0	0	0
	Off-4	0	0	0	0	0	0	0	0	0	0	0	0	0	0	8	51516	0	0	0	0	0	0	0	0	0	0	0	0	0	0	0
	Off-5	0	0	0	0	0	0	0	0	0	0	0	0	0	21	2	61920	224	0	0	0	0	0	0	0	0	0	0	0	0	0	0
	Off-6	0	0	0	0	0	0	0	0	0	0	0	0	6	2	1	59929	0	0	0	0	0	0	0	0	0	0	0	0	0	0	0
	Off-10	0	0	0	0	0	0	0	0	0	0	0	0	0	1	3	67743	0	0	0	0	0	0	0	0	0	0	0	0	0	0	0
	Off-12	0	0	0	0	0	0	0	0	0	0	0	0	0	0	1	56713	0	0	0	0	0	0	0	0	0	0	0	0	0	0	0
	Off-13	0	0	0	0	0	0	0	0	0	0	0	0	0	0	1	42239	0	0	0	0	0	0	0	0	0	0	0	0	0	0	0
	Off-14	0	0	0	0	0	0	0	0	0	0	0	0	0	0	1	53486	0	0	0	0	0	0	0	0	0	0	0	0	0	0	0
	indel_size (bp)	-15	-14	-13	-12	-11	-10	-9	-8	-7	-6	-5	-4	-3	-2	-1	0	1	2	3	4	5	6	7	8	9	10	11	12	13	14	15
Polq shRNA + 10 µM M3814	Off-3	0	0	0	0	0	0	0	0	0	0	0	0	0	0	3	48853	0	0	0	0	0	0	0	0	0	0	0	0	0	0	0
	Off-4	0	0	0	0	0	0	0	0	0	0	0	0	1	0	1	62613	0	0	0	0	0	0	0	0	0	0	0	0	0	0	0
	Off-5	0	0	0	0	0	0	0	0	0	0	0	0	0	1	6	56395	0	0	0	0	0	0	0	0	0	0	0	0	0	0	0
	Off-6	0	0	0	0	0	0	0	0	0	0	0	0	5	1	2	57839	0	0	0	0	0	0	0	0	0	0	0	0	0	0	0
	Off-10	0	0	0	0	0	0	0	0	0	0	0	0	0	1	4	57851	0	0	0	0	0	0	0	0	0	0	0	0	0	0	0
	Off-12	0	0	0	0	0	0	0	0	0	0	0	0	2	0	2	52345	0	0	0	0	0	0	0	0	0	0	0	0	0	0	0
	Off-13	0	0	0	0	0	0	0	0	0	0	0	0	0	0	0	39297	0	0	0	0	0	0	0	0	0	0	0	0	0	0	0
	Off-14	0	0	0	0	0	0	0	0	0	0	0	0	0	0	0	48522	0	0	0	0	0	0	0	0	0	0	0	0	0	0	0

## Sheet: Table S2
Supplementary Table 2. Details regarding off-target candidate sites and amplicons.
Target	Target sequence	Target position (mm10)	Strand	Amplicon position (mm10)	Amplicon size (bp)	Fwd primer (including adaptor)	Rev primer (including adaptor)
off-3	ACCCCAGTCATTCTGGAAGACGG	chr14:33347358-33347380	-	chr14:33347223-33347490	268	ACACTCTTTCCCTACACGACGCTCTTCCGATCTCTGATCACAGCCTGGTGCAAGAG	GTGACTGGAGTTCAGACGTGTGCTCTTCCGATCTACGGTCTATAGGCTTTCCCTCAG
off-4	ACTTCATTCCTTCTAGAAGAGGG	chr2:114629254-114629276	-	chr2:114629136-114629435	300	ACACTCTTTCCCTACACGACGCTCTTCCGATCTCCATTTCCTTAGATGTCAATTAAAGGATG	GTGACTGGAGTTCAGACGTGTGCTCTTCCGATCTGGATGTTTAAGTTTCTTTTTGATTTGCTTC
off-5	GCTCCAGCCTTTCTAGAACATGG	chr9:60114354-60114376	+	chr9:60114254+60114474	221	ACACTCTTTCCCTACACGACGCTCTTCCGATCTCACATAGGTAAAATGCTTCAGTCCTC	GTGACTGGAGTTCAGACGTGTGCTCTTCCGATCTCAAGGGAAATGAAAGCCTTCATATATC
off-6	ACCCAATTCTTTCTAGAAGAAGG	chr16:56589107-56589129	-	chr16:56588973-56589219	247	ACACTCTTTCCCTACACGACGCTCTTCCGATCTGAGAGACAACGTTGAACCCAATC	GTGACTGGAGTTCAGACGTGTGCTCTTCCGATCTATACTTGCCAAGTAGAGAACGTTTC
off-10	ACTATAGTTTTTCTAGAAGATGG	chr9:33311710-33311732	+	chr9:33311633+33311872	240	ACACTCTTTCCCTACACGACGCTCTTCCGATCTGACAAGCCCAGTCATGAGGATTG	GTGACTGGAGTTCAGACGTGTGCTCTTCCGATCTTACCACTATCTGGGCATTCTGTG
off-12	ACTCCAGTCATTTTAGATGATGG	chr10:118587408-118587430	-	chr10:118587268-118587517	250	ACACTCTTTCCCTACACGACGCTCTTCCGATCTGCGCCAGCCCACTGTTGTATTG	GTGACTGGAGTTCAGACGTGTGCTCTTCCGATCTGAGTGGACAAGGTATGTTCTGGATG
off-13	ACTCCAGCCTTTACAGAAGAGGG	chr9:29969897-29969919	-	chr9:29969769-29970009	241	ACACTCTTTCCCTACACGACGCTCTTCCGATCTCGGGGTTCCATCCACAGCATTC	GTGACTGGAGTTCAGACGTGTGCTCTTCCGATCTGAAGGCCTTGGGCAGCTATGTAG
off-14	TCTGCTGTCTTTCTAGAAGATGG	chr14:15301856-15301878	+	chr14:15301777+15302038	262	ACACTCTTTCCCTACACGACGCTCTTCCGATCTGAATATAGCTCACTGATACACCCAACAC	GTGACTGGAGTTCAGACGTGTGCTCTTCCGATCTGAGGCTTTGTGAGTGCCAAGATATC

## Sheet: Table S3
Supprementary Table 1. P-value of Rosa26-NU7441 knock-in (Fig.2C) by Tukey multiple comparison test
R+G– (%)		Ct-DMSO	Ct-5 µM NU7441	Ct-10 µM NU7441	shPolq-DMSO	shPolq-5 µM NU7441	shPolq-10 µM NU7441
	Ct-DMSO	-	1	0.875446	0.134711	0.401555	0.986191
	Ct-5 µM NU7441		-	0.853931	0.146114	0.427704	0.990578
	Ct-10 µM NU7441			-	0.0220525	0.0794668	0.542652
	shPolq-DMSO				-	0.968587	0.338957
	shPolq-5 µM NU7441					-	0.750543
	shPolq-10 µM NU7441						-
R+G+&R–G+ (%)		Ct-DMSO	Ct-5 µM NU7441	Ct-10 µM NU7441	shPolq-DMSO	shPolq-5 µM NU7441	shPolq-10 µM NU7441
	Ct-DMSO	-	0.766286	0.163385	0.980368	0.0497546	0.0111647
	Ct-5 µM NU7441		-	0.778866	0.985199	0.378242	0.10275
	Ct-10 µM NU7441			-	0.423685	0.973608	0.601903
	shPolq-DMSO				-	0.151474	0.0354314
	shPolq-5 µM NU7441					-	0.942715
	shPolq-10 µM NU7441						-
R+G+ (%)		Ct-DMSO	Ct-5 µM NU7441	Ct-10 µM NU7441	shPolq-DMSO	shPolq-5 µM NU7441	shPolq-10 µM NU7441
	Ct-DMSO	-	0.681546	0.0953412	0.999634	0.0712698	0.014512
	Ct-5 µM NU7441		-	0.677951	0.833749	0.576148	0.167694
	Ct-10 µM NU7441			-	0.151609	0.999968	0.862423
	shPolq-DMSO				-	0.114569	0.0237433
	shPolq-5 µM NU7441					-	0.926212
	shPolq-10 µM NU7441						-
R–G+ (%)		Ct-DMSO	Ct-5 µM NU7441	Ct-10 µM NU7441	shPolq-DMSO	shPolq-5 µM NU7441	shPolq-10 µM NU7441
	Ct-DMSO	-	0.999987	0.998228	0.678274	0.593621	0.568005
	Ct-5 µM NU7441		-	0.999805	0.59325	0.509593	0.485018
	Ct-10 µM NU7441			-	0.450873	0.376608	0.355653
	shPolq-DMSO				-	0.999987	0.999952
	shPolq-5 µM NU7441					-	1
	shPolq-10 µM NU7441						-
R+G+&R–G+/R+G–		Ct-DMSO	Ct-5 µM NU7441	Ct-10 µM NU7441	shPolq-DMSO	shPolq-5 µM NU7441	shPolq-10 µM NU7441
	Ct-DMSO	-	0.264862	0.0789404	0.0111263	0.000201133	7.16969e-05
	Ct-5 µM NU7441		-	0.965417	0.421006	0.00684453	0.00198684
	Ct-10 µM NU7441			-	0.84406	0.0254583	0.00706492
	shPolq-DMSO				-	0.172483	0.0502247
	shPolq-5 µM NU7441					-	0.968801
	shPolq-10 µM NU7441						-
R+G+/R+G–		Ct-DMSO	Ct-5 µM NU7441	Ct-10 µM NU7441	shPolq-DMSO	shPolq-5 µM NU7441	shPolq-10 µM NU7441
	Ct-DMSO	-	0.0687941	0.00346881	0.00696013	4.40246e-05	1.22019e-05
	Ct-5 µM NU7441		-	0.505893	0.746021	0.00434378	0.000818773
	Ct-10 µM NU7441			-	0.997759	0.0863829	0.014602
	shPolq-DMSO				-	0.0426296	0.00717195
	shPolq-5 µM NU7441					-	0.887995
	shPolq-10 µM NU7441						-
R–G+/R+G–		Ct-DMSO	Ct-5 µM NU7441	Ct-10 µM NU7441	shPolq-DMSO	shPolq-5 µM NU7441	shPolq-10 µM NU7441
	Ct-DMSO	-	0.999997	0.896646	0.696714	0.683673	0.710055
	Ct-5 µM NU7441		-	0.931138	0.635917	0.622611	0.649616
	Ct-10 µM NU7441			-	0.20135	0.194504	0.208621
	shPolq-DMSO				-	1	1
	shPolq-5 µM NU7441					-	1
	shPolq-10 µM NU7441						-

## Sheet: Table S4
Supprementary Table 2. P-value of Rosa26-M3814 knock-in (Fig.2D,E) by Tukey multiple comparison test
R+G– (%)		Ct-DMSO	Ct-5 µM M3814	Ct-10 µM M3814	shPolq-DMSO	shPolq-5 µM M3814	shPolq-10 µM M3814
	Ct-DMSO	-	0.999818	0.989253	0.982988	0.479268	0.468361
	Ct-5 µM M3814		-	0.951573	0.935144	0.621825	0.610183
	Ct-10 µM M3814			-	1	0.218466	0.212051
	shPolq-DMSO				-	0.198312	0.19239
	shPolq-5 µM M3814					-	1
	shPolq-10 µM M3814						-
R+G+&R–G+ (%)		Ct-DMSO	Ct-5 µM M3814	Ct-10 µM M3814	shPolq-DMSO	shPolq-5 µM M3814	shPolq-10 µM M3814
	Ct-DMSO	-	0.0901706	0.111965	0.0608904	7.30299e-05	4.46392e-05
	Ct-5 µM M3814		-	0.999992	0.999864	0.00632121	0.00338374
	Ct-10 µM M3814			-	0.998809	0.00507031	0.00272762
	shPolq-DMSO				-	0.0093917	0.00498771
	shPolq-5 µM M3814					-	0.998647
	shPolq-10 µM M3814						-
R+G+ (%)		Ct-DMSO	Ct-5 µM M3814	Ct-10 µM M3814	shPolq-DMSO	shPolq-5 µM M3814	shPolq-10 µM M3814
	Ct-DMSO	-	0.133196	0.150806	0.258727	0.000303841	0.000172587
	Ct-5 µM M3814		-	0.999999	0.997322	0.0240929	0.01223
	Ct-10 µM M3814			-	0.998956	0.021069	0.0107062
	shPolq-DMSO				-	0.0114466	0.00586397
	shPolq-5 µM M3814					-	0.99828
	shPolq-10 µM M3814						-
R–G+ (%)		Ct-DMSO	Ct-5 µM M3814	Ct-10 µM M3814	shPolq-DMSO	shPolq-5 µM M3814	shPolq-10 µM M3814
	Ct-DMSO	-	0.263225	0.423405	0.00038043	2.78885e-05	2.81125e-05
	Ct-5 µM M3814		-	0.998963	0.0145776	0.000636037	0.000642255
	Ct-10 µM M3814			-	0.00795608	0.000373704	0.000377249
	shPolq-DMSO				-	0.417151	0.420456
	shPolq-5 µM M3814					-	1
	shPolq-10 µM M3814						-
R+G+&R–G+/R+G–		Ct-DMSO	Ct-5 µM M3814	Ct-10 µM M3814	shPolq-DMSO	shPolq-5 µM M3814	shPolq-10 µM M3814
	Ct-DMSO	-	0.281381	0.239508	0.05968	0.000791633	0.000386815
	Ct-5 µM M3814		-	0.999996	0.911022	0.0310351	0.0137167
	Ct-10 µM M3814			-	0.94412	0.0376053	0.0166161
	shPolq-DMSO				-	0.158615	0.0730404
	shPolq-5 µM M3814					-	0.995898
	shPolq-10 µM M3814						-
R+G+/R+G–		Ct-DMSO	Ct-5 µM M3814	Ct-10 µM M3814	shPolq-DMSO	shPolq-5 µM M3814	shPolq-10 µM M3814
	Ct-DMSO	-	0.244968	0.187795	0.11666	0.000802043	0.000324288
	Ct-5 µM M3814		-	0.999965	0.995775	0.0371627	0.013175
	Ct-10 µM M3814			-	0.999536	0.0503331	0.0178594
	shPolq-DMSO				-	0.0836136	0.0299611
	shPolq-5 µM M3814					-	0.987799
	shPolq-10 µM M3814						-
R–G+/R+G–		Ct-DMSO	Ct-5 µM M3814	Ct-10 µM M3814	shPolq-DMSO	shPolq-5 µM M3814	shPolq-10 µM M3814
	Ct-DMSO	-	0.752557	0.812793	0.0326485	0.00968191	0.0103808
	Ct-5 µM M3814		-	0.999996	0.280687	0.0933619	0.0998889
	Ct-10 µM M3814			-	0.237346	0.0769347	0.0823834
	shPolq-DMSO				-	0.97544	0.980984
	shPolq-5 µM M3814					-	1
	shPolq-10 µM M3814						-

## Sheet: Table S5
Supprementary Table 3. P-value of Sox2 knock-in (Fig.3D-F) by Tukey multiple comparison test
R–G+ (%)		Ct-DMSO	Ct-10 µM M3814	shPolq-DMSO	shPolq-10 µM M3814
	Ct-DMSO	-	0.994364	0.170484	0.0348291
	Ct-10 µM M3814		-	0.121297	0.024801
	shPolq-DMSO			-	0.681251
	shPolq-10 µM M3814				-
R+G+&R+G– (%)		Ct-DMSO	Ct-10 µM M3814	shPolq-DMSO	shPolq-10 µM M3814
	Ct-DMSO	-	0.290053	0.002295	0.000296673
	Ct-10 µM M3814		-	0.0262098	0.00215741
	shPolq-DMSO			-	0.270653
	shPolq-10 µM M3814				-
R+G+ (%)		Ct-DMSO	Ct-10 µM M3814	shPolq-DMSO	shPolq-10 µM M3814
	Ct-DMSO	-	0.291895	0.00511089	0.00143766
	Ct-10 µM M3814		-	0.0668351	0.014791
	shPolq-DMSO			-	0.703766
	shPolq-10 µM M3814				-
R+G– (%)		Ct-DMSO	Ct-10 µM M3814	shPolq-DMSO	shPolq-10 µM M3814
	Ct-DMSO	-	0.501417	0.00662671	0.000600308
	Ct-10 µM M3814		-	0.0467426	0.00291975
	shPolq-DMSO			-	0.221304
	shPolq-10 µM M3814				-
R+G+&R+G-/R-G+		Ct-DMSO	Ct-10 µM M3814	shPolq-DMSO	shPolq-10 µM M3814
	Ct-DMSO	-	0.126477	0.0103973	0.000257001
	Ct-10 µM M3814		-	0.334291	0.00369651
	shPolq-DMSO			-	0.0393871
	shPolq-10 µM M3814				-
R+G+/R-G+		Ct-DMSO	Ct-10 µM M3814	shPolq-DMSO	shPolq-10 µM M3814
	Ct-DMSO	-	0.0357649	0.000852483	9.93883e-05
	Ct-10 µM M3814		-	0.0612164	0.00293357
	shPolq-DMSO			-	0.171834
	shPolq-10 µM M3814				-
R+G-/R-G+		Ct-DMSO	Ct-10 µM M3814	shPolq-DMSO	shPolq-10 µM M3814
	Ct-DMSO	-	0.562586	0.23101	0.00728107
	Ct-10 µM M3814		-	0.871417	0.044265
	shPolq-DMSO			-	0.128496
	shPolq-10 µM M3814				-

## Sheet: Table S6
Supprementary Table 4. P-value of knock-in with Novobiocin (Fig.5B) by Tukey multiple comparison test
R+G– (%)		DMSO	10 µM M3814	200 µM Novo	10 µM M3814-200 µM Novo
	DMSO	-	0.574831	0.538549	0.658544
	10 µM M3814		-	0.0997652	0.998696
	200 µM Novo			-	0.12312
	10 µM M3814-200 µM Novo				-
R–G+ (%)		DMSO	10 µM M3814	200 µM Novo	10 µM M3814-200 µM Novo
	Ct-DMSO	-	0.0340966	0.0753158	0.0131909
	Ct-10 µM M3814		-	0.940068	0.894576
	shPolq-DMSO			-	0.608306
	shPolq-10 µM M3814				-
R+G+ (%)		DMSO	10 µM M3814	200 µM Novo	10 µM M3814-200 µM Novo
	Ct-DMSO	-	0.0331663	0.592669	0.00447139
	Ct-10 µM M3814		-	0.201509	0.46376
	shPolq-DMSO			-	0.0237971
	shPolq-10 µM M3814				-
R+G+&R–G+ (%)		DMSO	10 µM M3814	200 µM Novo	10 µM M3814-200 µM Novo
	Ct-DMSO	-	0.023977	0.443427	0.00335247
	Ct-10 µM M3814		-	0.214355	0.461392
	shPolq-DMSO			-	0.025187
	shPolq-10 µM M3814				-
R–G+/R+G–		DMSO	10 µM M3814	200 µM Novo	10 µM M3814-200 µM Novo
	Ct-DMSO	-	0.0968084	0.0421992	0.0158388
	Ct-10 µM M3814		-	0.932638	0.585915
	shPolq-DMSO			-	0.888712
	shPolq-10 µM M3814				-
R+G+/R+G–		DMSO	10 µM M3814	200 µM Novo	10 µM M3814-200 µM Novo
	Ct-DMSO	-	0.0376295	0.0566558	0.00128498
	Ct-10 µM M3814		-	0.990712	0.100379
	shPolq-DMSO			-	0.0665179
	shPolq-10 µM M3814				-
R+G+&R–G+/R+G–		DMSO	10 µM M3814	200 µM Novo	10 µM M3814-200 µM Novo
	Ct-DMSO	-	0.0332667	0.042322	0.00125082
	Ct-10 µM M3814		-	0.998019	0.109766
	shPolq-DMSO			-	0.0860859
	shPolq-10 µM M3814				-
